# Supplementary material for: The effect of music tempo on movement flow
Source: Front Psychol. 2024 Jan 29;15:1292516. doi: 10.3389/fpsyg.2024.1292516 (PMC10860678; doi:10.3389/fpsyg.2024.1292516)
Supplement: Supplementary file 2 [file Data_Sheet_1.ZIP]

Archive with 35 entries (26 files):
- dataSet/
- dataSet/Stimuli/
- dataSet/Stimuli/Fast tempo bpm155.mp3
- dataSet/Stimuli/Slow tempo bpm96.mp3
- dataSet/objective evaluation data analysis/
- dataSet/objective evaluation data analysis/EEG alpha data analysis/
- dataSet/objective evaluation data analysis/EEG alpha data analysis/EEG alpha data analysis.jasp
- dataSet/objective evaluation data analysis/EEG alpha data analysis/EEG alpha data analysis.sav
- dataSet/objective evaluation data analysis/EEG alpha data analysis/EEG alpha data analysis.spv
- dataSet/objective evaluation data analysis/EEG alpha data analysis/EEG alpha data analysis.xlsx
- dataSet/objective evaluation data analysis/EEG beta data analysis/
- dataSet/objective evaluation data analysis/EEG beta data analysis/EEG beta data analysis.jasp
- dataSet/objective evaluation data analysis/EEG beta data analysis/EEG beta data analysis.sav
- dataSet/objective evaluation data analysis/EEG beta data analysis/EEG beta data analysis.spv
- dataSet/objective evaluation data analysis/EEG beta data analysis/EEG beta data analysis.xlsx
- dataSet/objective evaluation data analysis/EEG delta data analysis/
- dataSet/objective evaluation data analysis/EEG delta data analysis/EEG delta data analysis.jasp
- dataSet/objective evaluation data analysis/EEG delta data analysis/EEG delta data analysis.sav
- dataSet/objective evaluation data analysis/EEG delta data analysis/EEG delta data analysis.spv
- dataSet/objective evaluation data analysis/EEG delta data analysis/EEG delta data analysis.xlsx
- dataSet/objective evaluation data analysis/EEG gamma data analysis/
- dataSet/objective evaluation data analysis/EEG gamma data analysis/EEG gamma data analysis.jasp
- dataSet/objective evaluation data analysis/EEG gamma data analysis/EEG gamma data analysis.sav
- dataSet/objective evaluation data analysis/EEG gamma data analysis/EEG gamma data analysis.spv
- dataSet/objective evaluation data analysis/EEG gamma data analysis/EEG gamma data analysis.xlsx
- dataSet/objective evaluation data analysis/EEG theta data analysis/
- dataSet/objective evaluation data analysis/EEG theta data analysis/EEG theta data analysis.jasp
- dataSet/objective evaluation data analysis/EEG theta data analysis/EEG theta data analysis.sav
- dataSet/objective evaluation data analysis/EEG theta data analysis/EEG theta data analysis.spv
- dataSet/objective evaluation data analysis/EEG theta data analysis/EEG theta data analysis.xlsx
- dataSet/subjective evaluation data analysis/
- dataSet/subjective evaluation data analysis/subjective evaluation data analysis.jasp
- dataSet/subjective evaluation data analysis/subjective evaluation data analysis.sav
- dataSet/subjective evaluation data analysis/subjective evaluation data analysis.spv
- dataSet/subjective evaluation data analysis/subjective evaluation data analysis.xlsx
