# Supplementary material for: The effect of music tempo on movement flow
Source: Front Psychol. 2024 Jan 29;15:1292516. doi: 10.3389/fpsyg.2024.1292516 (PMC10860678; doi:10.3389/fpsyg.2024.1292516)
Supplement: Supplementary file 2 [file Data_Sheet_1.ZIP › dataSet/objective evaluation data analysis/EEG gamma data analysis/EEG gamma data analysis.xlsx]

## Sheet: Original Data
Participants	Gender	Age	Delta			Theta			Alpha			Beta			Gamma
			Fast Tempo	Slow Tempo	No-music Control	Fast Tempo	Slow Tempo	No-music Control	Fast Tempo	Slow Tempo	No-music Control	Fast Tempo	Slow Tempo	No-music Control	Fast Tempo	Slow Tempo	No-music Control
1	Female	23	32.23	32.03	30.96	25.3	26.28	24.43	16.85	16.82	15.19	11.49	12.58	10.18	-4.68	-1.94	-5.87
2	Female	26	27.01	27.37	30.52	25.58	21.37	23.06	18.36	13.73	14.66	13.55	9.19	9.77	-15.01	-8.82	-6.22
3	Female	24	33.14	31.46	32.82	27.46	25.71	26.4	18.27	14.06	15.15	12.68	10.03	11.15	-3.28	-6.36	-3.46
4	Female	25	30.79	31.62	29.16	23.95	23.12	22.76	15.59	14.87	13.26	10.48	10.6	8.55	-6.88	-5.7	-7.46
5	Male	23	44.39	24.2	30.38	30.67	25.26	24.44	25.52	10.42	10.28	18.7	9.65	11.34	13.3	-11.44	-5.81
6	Female	23	33.39	30.8	26.46	26.55	25.62	17.86	16.76	13.74	12.22	11.56	9.42	6.36	-3.72	-4.9	-10.12
7	Male	24	28.09	26.99	26.91	22.64	20.68	20.89	12.29	14.15	12.04	7.41	8.69	7.83	-8.76	-9.54	-3.59
8	Female	24	34.61	41.15	31.4	22.65	25.06	20.04	12.86	14.14	13.06	7.9	9.67	8.44	-5.33	4.4	-6.89
9	Female	24	32.34	30.78	31.2	21.87	25.15	24.83	13.52	15.61	15.67	9.2	10.85	10.52	-5.8	-5.37	-5.77
10	Male	27	31.74	33.9	30.31	24.02	23.51	25.44	15.04	13.11	18.87	9.71	8.28	10.53	-6.67	-3.13	1.82
11	Male	18	33.54	30.36	33.1	24.22	21.9	27.06	17.49	11.83	15.52	11.35	6.85	10.81	-4.8	-6.96	-3.64
12	Female	22	32.06	38.56	37.88	28.68	32.11	25.61	14.24	21.98	16.04	9.11	12.74	11.57	-6.27	1.36	-1.35
13	Male	19	29.52	32.71	25.4	25.22	19.98	21.08	16.95	12.46	9.93	11.85	8.02	5.52	-7.49	-6.84	-11.64
14	Male	18	32.7	33.88	24.35	23.47	24.37	19.04	14.14	14.84	9.41	8.65	10.22	4.52	-7.68	-3.89	-11.69
15	Male	18	25.27	25.52	21.25	22.04	22.04	26.5	16.36	12.06	14	9.97	7.24	9.42	-10.05	-10.46	-5.08
16	Female	23	41.28	31.77	31.49	33.61	25.39	27.18	25.64	13.48	15.62	19.94	8.79	9.93	4.34	-4.58	-4.14
17	Female	24	38.31	38.47	29.93	30.74	31.09	21.62	16.94	14.27	13.19	12.16	17.49	7.58	0.26	1.6	-7.98
18	Female	22	32.42	31.34	30.76	27.02	22.37	25.51	18	15.35	17.31	12.51	10.41	12.36	-4.12	-6.96	-6.86
19	Male	23	32.6	32.28	30.89	23.47	20.86	21.04	14.35	10.72	17.03	9.16	5.76	10.9	-5.27	-6.36	-6.88
20	Female	22	35.25	34.73	30.87	25	30.26	23.13	17.78	21.69	15.52	12.42	12.13	10.67	-5.75	-0.95	-6.06

## Sheet: Repeated Measures ANOVA
General Linear Model-Gamma
Within-Subjects Factors			Descriptive Statistics
Measure: MEASURE_1				Mean	Std. Deviation	N
MusicTempo	Dependent Variable		Fast Tempo	-4.683	5.69321	20
1	Fast Tempo		Slow Tempo	-4.842	4.13226	20
2	Slow Tempo		No-music Control	-5.9345	3.19951	20
3	No-music Control
Multivariate Testsa
Effect		Value	F	Hypothesis df	Error df	Sig.	Partial Eta Squared
MusicTempo	Pillai's Trace	0.065	0.623b	2	18	0.548	0.065
	Wilks' Lambda	0.935	0.623b	2	18	0.548	0.065
	Hotelling's Trace	0.069	0.623b	2	18	0.548	0.065
	Roy's Largest Root	0.069	0.623b	2	18	0.548	0.065
a Design: Intercept
Within Subjects Design: MusicTempo
b Exact statistic
Mauchly's Test of Sphericitya
Measure: MEASURE_1
Within Subjects Effect	Mauchly's W	Approx. Chi-Square	df	Sig.	Epsilonb
					Greenhouse-Geisser	Huynh-Feldt	Lower-bound
MusicTempo	0.872	2.459	2	0.292	0.887	0.971	0.5
Tests the null hypothesis that the error covariance matrix of the orthonormalized transformed dependent variables is proportional to an identity matrix.
a Design: Intercept
Within Subjects Design: MusicTempo
b May be used to adjust the degrees of freedom for the averaged tests of significance. Corrected tests are displayed in the Tests of Within-Subjects Effects table.
Tests of Within-Subjects Effects
Measure: MEASURE_1
Source		Type III Sum of Squares	df	Mean Square	F	Sig.	Partial Eta Squared
MusicTempo	Sphericity Assumed	18.567	2	9.284	0.468	0.63	0.024
	Greenhouse-Geisser	18.567	1.774	10.469	0.468	0.608	0.024
	Huynh-Feldt	18.567	1.943	9.556	0.468	0.625	0.024
	Lower-bound	18.567	1	18.567	0.468	0.502	0.024
Error(MusicTempo)	Sphericity Assumed	754.565	38	19.857
	Greenhouse-Geisser	754.565	33.697	22.393
	Huynh-Feldt	754.565	36.916	20.44
	Lower-bound	754.565	19	39.714
Tests of Within-Subjects Contrasts
Measure: MEASURE_1
Source	MusicTempo	Type III Sum of Squares	df	Mean Square	F	Sig.	Partial Eta Squared
MusicTempo	Linear	15.663	1	15.663	0.755	0.396	0.038
	Quadratic	2.905	1	2.905	0.153	0.7	0.008
Error(MusicTempo)	Linear	394.339	19	20.755
	Quadratic	360.226	19	18.959
Tests of Between-Subjects Effects
Measure: MEASURE_1
Transformed Variable: Average
Source	Type III Sum of Squares	df	Mean Square	F	Sig.	Partial Eta Squared
Intercept	1593.31	1	1593.31	79.621	0	0.807
Error	380.211	19	20.011
Repeated Measures ANOVA
Within Subjects Effects
Cases	Sum of Squares	df	Mean Square	F	p	η²	η²p	η²G
RM Factor 1	15.663	1	15.663	0.755	0.396	0.038	0.038	0.019
Residuals	394.339	19	20.755
Note. Type III Sum of Squares
Between Subjects Effects
Cases	Sum of Squares	df	Mean Square	F	p
Residuals	416.001	19	21.895
Note. Type III Sum of Squares
Descriptives
RM Factor 1	N	Mean	SD	SE	Coefficient of variation
Fast Tempo	20	-4.683	5.693	1.273	-1.216
No-music Control	20	-5.934	3.2	0.715	-0.539
Within Subjects Effects
Cases	Sum of Squares	df	Mean Square	F	p	η²	η²p	η²G
RM Factor 1	0.253	1	0.253	0.01	0.922	5.214×10-4	5.214×10-4	2.688×10-4
Residuals	484.574	19	25.504
Note. Type III Sum of Squares
Between Subjects Effects
Cases	Sum of Squares	df	Mean Square	F	p
Residuals	455.702	19	23.984
Note. Type III Sum of Squares
Descriptives
RM Factor 1	N	Mean	SD	SE	Coefficient of variation
Fast Tempo	20	-4.683	5.693	1.273	-1.216
Slow Tempo	20	-4.842	4.132	0.924	-0.853
Within Subjects Effects
Cases	Sum of Squares	df	Mean Square	F	p	η²	η²p	η²G
RM Factor 1	11.936	1	11.936	0.897	0.356	0.045	0.045	0.022
Residuals	252.935	19	13.312
Note. Type III Sum of Squares
Between Subjects Effects
Cases	Sum of Squares	df	Mean Square	F	p
Residuals	266.002	19	14
Note. Type III Sum of Squares
Descriptives
RM Factor 1	N	Mean	SD	SE	Coefficient of variation
Slow Tempo	20	-4.842	4.132	0.924	-0.853
No-music Control	20	-5.934	3.2	0.715	-0.539

## Sheet: Paired Samples Test
T-Test
Paired Samples Statistics
		Mean	N	Std. Deviation	Std. Error Mean
Pair 1	Fast Tempo	-4.683	20	5.69321	1.27304
	No-music Control	-5.9345	20	3.19951	0.71543
Pair 2	Fast Tempo	-4.683	20	5.69321	1.27304
	Slow Tempo	-4.842	20	4.13226	0.924
Pair 3	Slow Tempo	-4.842	20	4.13226	0.924
	No-music Control	-5.9345	20	3.19951	0.71543
Paired Samples Correlations
		N	Correlation	Sig.
Pair 1	Fast Tempo & No-music Control	20	0.031	0.896
Pair 2	Fast Tempo & Slow Tempo	20	-0.032	0.892
Pair 3	Slow Tempo & No-music Control	20	0.026	0.913
Paired Samples Test
		Paired Differences					t	df	Sig. (2-tailed)
		Mean	Std. Deviation	Std. Error Mean	95% Confidence Interval of the Difference
					Lower	Upper
Pair 1	Fast Tempo - No-music Control	1.2515	6.44278	1.44065	-1.76381	4.26681	0.869	19	0.396
Pair 2	Fast Tempo - Slow Tempo	0.159	7.14197	1.59699	-3.18355	3.50155	0.1	19	0.922
Pair 3	Slow Tempo - No-music Control	1.0925	5.15991	1.15379	-1.32241	3.50741	0.947	19	0.356
Paired Samples T-Test
Measure 1		Measure 2	t	df	p	Mean Difference	SE Difference	Cohen's d	SE Cohen's d
Fast Tempo	-	No-music Control	0.869	19	0.396	1.252	1.441	0.194	0.314
Fast Tempo	-	Slow Tempo	0.1	19	0.922	0.159	1.597	0.022	0.321
Slow Tempo	-	No-music Control	0.947	19	0.356	1.092	1.154	0.212	0.316
Note. Student's t-test.
Assumption Checks
Test of Normality (Shapiro-Wilk)
			W	p
Fast Tempo	-	No-music Control	0.933	0.177
Fast Tempo	-	Slow Tempo	0.8	< .001
Slow Tempo	-	No-music Control	0.953	0.42
Note. Significant results suggest a deviation from normality.
Descriptives
	N	Mean	SD	SE	Coefficient of variation
Fast Tempo	20	-4.683	5.693	1.273	-1.216
No-music Control	20	-5.934	3.2	0.715	-0.539
Slow Tempo	20	-4.842	4.132	0.924	-0.853

## Sheet: Unadjusted and adjusted effect 
Unadjusted and adjusted effect sizes (Cohen's d) for hypothesized conditions
Sample size	Unadj.d	Adj.d*	Difference(%)	r	r2	r2*	r*
N = 20	0.194	#NUM!	#NUM!	0.0965469	0.0093213	-0.0457164	#NUM!
N = 20	0.022	#NUM!	#NUM!	0.0109993	0.000120985	-0.0554278	#NUM!
N = 20	0.212	#NUM!	#NUM!	0.105409	0.0111112	-0.0438271	#NUM!
