# Supplementary material for: The effect of music tempo on movement flow
Source: Front Psychol. 2024 Jan 29;15:1292516. doi: 10.3389/fpsyg.2024.1292516 (PMC10860678; doi:10.3389/fpsyg.2024.1292516)
Supplement: Supplementary file 2 [file Data_Sheet_1.ZIP › dataSet/subjective evaluation data analysis/subjective evaluation data analysis.xlsx]

## Sheet: Original Data
Participants	Gender	Age	Fast Tempo	Slow Tempo	No-music Control			Participants	FTQ1	FTQ2	FTQ3	FTQ4	FTQ5	FTQ6	FTQ7	FTQ8	FTQ9	Total		Participants	STQ1	STQ2	STQ3	STQ4	STQ5	STQ6	STQ7	STQ8	STQ9	Total		Participants	NMCQ1	NMCQ2	NMCQ3	NMCQ4	NMCQ5	NMCQ6	NMCQ7	NMCQ8	NMCQ9	Total
1	Female	23	37	35	32			1	5	2	5	4	5	5	3	3	5	37		1	5	5	5	5	4	4	1	3	3	35		1	5	5	4	4	4	4	1	3	2	32
2	Female	26	33	32	32			2	3	4	3	5	4	4	3	4	3	33		2	4	4	5	3	4	1	4	3	4	32		2	4	4	2	5	5	5	1	3	3	32
3	Female	24	29	29	27			3	2	5	3	4	3	5	3	3	1	29		3	5	5	3	4	4	3	1	3	1	29		3	5	3	3	1	5	4	2	1	3	27
4	Female	25	39	41	38			4	4	5	5	5	5	2	4	5	4	39		4	5	5	4	4	5	5	4	5	4	41		4	4	5	5	4	5	5	3	5	2	38
5	Male	23	39	40	39			5	5	5	5	3	5	5	5	5	1	39		5	5	5	5	3	5	5	3	5	4	40		5	5	5	5	5	5	5	1	4	4	39
6	Female	23	39	38	34			6	5	5	5	2	4	5	3	5	5	39		6	5	5	4	5	4	2	4	5	4	38		6	4	5	5	5	4	4	1	3	3	34
7	Male	24	38	41	40			7	4	5	5	5	4	4	2	4	5	38		7	4	4	5	4	5	5	4	5	5	41		7	5	5	5	5	5	5	4	2	4	40
8	Female	24	42	39	39			8	5	5	5	5	5	5	2	5	5	42		8	5	5	5	5	5	4	2	4	4	39		8	5	4	4	5	5	4	4	4	4	39
9	Female	24	44	42	41			9	5	5	5	5	5	5	4	5	5	44		9	5	5	5	5	5	5	3	5	4	42		9	5	5	5	5	5	5	4	4	3	41
10	Male	27	36	43	30			10	5	5	5	1	5	4	3	4	4	36		10	5	5	5	5	5	5	3	5	5	43		10	3	3	3	3	4	4	4	3	3	30
11	Male	18	44	35	42			11	5	5	5	5	5	5	4	5	5	44		11	5	4	5	4	4	4	1	4	4	35		11	5	5	4	4	4	5	5	5	5	42
12	Female	22	38	38	37			12	5	5	4	2	5	5	5	3	4	38		12	5	4	5	4	5	5	1	5	4	38		12	4	4	4	1	4	5	5	5	5	37
13	Male	19	35	42	42			13	4	4	5	4	3	4	3	4	4	35		13	5	5	5	5	5	2	5	5	5	42		13	5	5	4	5	5	5	4	5	4	42
14	Male	18	38	35	38			14	4	4	5	5	5	3	3	5	4	38		14	5	5	4	4	4	5	1	3	4	35		14	5	5	5	5	5	5	2	2	4	38
15	Male	18	44	41	37			15	5	5	5	5	5	5	5	4	5	44		15	5	5	4	3	5	5	5	4	5	41		15	4	5	5	5	4	5	1	4	4	37
16	Female	23	42	41	41			16	5	5	5	4	4	5	5	5	4	42		16	5	5	5	2	5	5	5	5	4	41		16	5	5	5	5	2	5	5	5	4	41
17	Female	24	37	35	33			17	5	2	4	5	4	4	4	5	4	37		17	5	5	5	4	5	1	1	5	4	35		17	5	3	5	3	4	2	3	4	4	33
18	Female	22	35	36	33			18	4	4	4	3	4	4	4	4	4	35		18	5	4	5	4	4	1	4	5	4	36		18	3	4	5	3	2	4	3	4	5	33
19	Male	23	41	42	36			19	5	5	3	5	5	4	5	4	5	41		19	5	5	5	5	5	5	4	4	4	42		19	4	4	5	4	4	4	4	4	3	36
20	Female	22	23	22	20			20	3	2	2	2	4	3	1	3	3	23		20	4	3	2	2	3	3	1	2	2	22		20	4	2	3	2	2	2	1	2	2	20
								Variance	0.74	1.1275	0.84	1.6475	0.4475	0.71	1.2475	0.5875	1.4	25.2275		Variance	0.1275	0.3275	0.6475	0.9	0.3475	2.2875	2.3275	0.8875	0.89	25.9275		Variance	0.4475	0.81	0.81	1.7475	1.0275	0.8275	2.19	1.34	0.8475	29.4475
								Sum of Variance(Q1-Q9)	8.7475											Sum of Variance(Q1-Q9)	8.7425											Sum of Variance(Q1-Q9)	10.0475
								Total Number of Questions	9											Total Number of Questions	9											Total Number of Questions	9
								Cronbach's α	0.734912											Cronbach's α	0.745661											Cronbach's α	0.74115

## Sheet: Unidimensional Reliability
Unidimensional Reliability
Frequentist Scale Reliability Statistics
Estimate	McDonald's ω	Cronbach's α	Guttman's λ2	Guttman's λ6	mean	sd
Point estimate	0.918	0.916	0.917	0.884	110.55	14.767
95% CI lower bound	0.855	0.819	0.597	0.524	104.078	11.23
95% CI upper bound	0.98	0.965	0.977	0.973	117.022	21.568

## Sheet: Repeated Measures ANOVA
General Linear Model
Within-Subjects Factors			Descriptive Statistics
Measure: MEASURE_1				Mean	Std. Deviation	N
Music Tempo	Dependent Variable		Fast Tempo	37.65	5.153	20
1	Fast Tempo		Slow Tempo	37.35	5.224	20
2	Slow Tempo		No-music control	35.55	5.568	20
3	No-music control
Multivariate Testsa
Effect		Value	F	Hypothesis df	Error df	Sig.	Partial Eta Squared
Music Tempo	Pillai's Trace	0.337	4.571b	2	18	0.025	0.337
	Wilks' Lambda	0.663	4.571b	2	18	0.025	0.337
	Hotelling's Trace	0.508	4.571b	2	18	0.025	0.337
	Roy's Largest Root	0.508	4.571b	2	18	0.025	0.337
a Design: Intercept
Within Subjects Design: Music Tempo
b Exact statistic
Mauchly's Test of Sphericitya
Measure: MEASURE_1
Within Subjects Effect	Mauchly's W	Approx. Chi-Square	df	Sig.	Epsilonb
					Greenhouse-Geisser	Huynh-Feldt	Lower-bound
Music Tempo	0.95	0.931	2	0.628	0.952	1	0.5
Tests the null hypothesis that the error covariance matrix of the orthonormalized transformed dependent variables is proportional to an identity matrix.
a Design: Intercept
Within Subjects Design: Music Tempo
b May be used to adjust the degrees of freedom for the averaged tests of significance. Corrected tests are displayed in the Tests of Within-Subjects Effects table.
Tests of Within-Subjects Effects
Measure: MEASURE_1
Source		Type III Sum of Squares	df	Mean Square	F	Sig.	Partial Eta Squared
Music Tempo	Sphericity Assumed	51.6	2	25.8	4.243	0.022	0.183
	Greenhouse-Geisser	51.6	1.904	27.1	4.243	0.024	0.183
	Huynh-Feldt	51.6	2	25.8	4.243	0.022	0.183
	Lower-bound	51.6	1	51.6	4.243	0.053	0.183
Error(Music Tempo)	Sphericity Assumed	231.067	38	6.081
	Greenhouse-Geisser	231.067	36.177	6.387
	Huynh-Feldt	231.067	38	6.081
	Lower-bound	231.067	19	12.161
Tests of Within-Subjects Contrasts
Measure: MEASURE_1
Source	Music Tempo	Type III Sum of Squares	df	Mean Square	F	Sig.	Partial Eta Squared
Music Tempo	Linear	44.1	1	44.1	9.118	0.007	0.324
	Quadratic	7.5	1	7.5	1.024	0.324	0.051
Error(Music Tempo)	Linear	91.9	19	4.837
	Quadratic	139.167	19	7.325
Tests of Between-Subjects Effects
Measure: MEASURE_1
Transformed Variable: Average
Source	Type III Sum of Squares	df	Mean Square	F	Sig.	Partial Eta Squared
Intercept	81475.4	1	81475.4	1120.96	0	0.983
Error	1380.98	19	72.683
Repeated Measures ANOVA
Within Subjects Effects
Cases	Sum of Squares	df	Mean Square	F	p	η²	η²p	η²G
RM Factor 1	44.1	1	44.1	9.118	0.007	0.324	0.324	0.039
Residuals	91.9	19	4.837
Note. Type III Sum of Squares
Between Subjects Effects
Cases	Sum of Squares	df	Mean Square	F	p
Residuals	1001.6	19	52.716
Note. Type III Sum of Squares
Descriptives
RM Factor 1	N	Mean	SD	SE	Coefficient of variation
Fast Tempo	20	37.65	5.153	1.152	0.137
No-music Control	20	35.55	5.568	1.245	0.157
Within Subjects Effects
Cases	Sum of Squares	df	Mean Square	F	p	η²	η²p	η²G
RM Factor 1	0.9	1	0.9	0.145	0.708	0.008	0.008	8.789×10-4
Residuals	118.1	19	6.216
Note. Type III Sum of Squares
Between Subjects Effects
Cases	Sum of Squares	df	Mean Square	F	p
Residuals	905	19	47.632
Note. Type III Sum of Squares
Descriptives
RM Factor 1	N	Mean	SD	SE	Coefficient of variation
Fast Tempo	20	37.65	5.153	1.152	0.137
Slow Tempo	20	37.35	5.224	1.168	0.14
Within Subjects Effects
Cases	Sum of Squares	df	Mean Square	F	p	η²	η²p	η²G
RM Factor 1	32.4	1	32.4	4.507	0.047	0.192	0.192	0.028
Residuals	136.6	19	7.189
Note. Type III Sum of Squares
Between Subjects Effects
Cases	Sum of Squares	df	Mean Square	F	p
Residuals	970.9	19	51.1
Note. Type III Sum of Squares
Descriptives
RM Factor 1	N	Mean	SD	SE	Coefficient of variation
Slow Tempo	20	37.35	5.224	1.168	0.14
No-music Control	20	35.55	5.568	1.245	0.157

## Sheet: Paired Samples Test
T-Test
Paired Samples Statistics
		Mean	N	Std. Deviation	Std. Error Mean
Pair 1	Fast Tempo	37.65	20	5.153	1.152
	Slow Tempo	37.35	20	5.224	1.168
Pair 2	Fast Tempo	37.65	20	5.153	1.152
	No-music control	35.55	20	5.568	1.245
Pair 3	Slow Tempo	37.35	20	5.224	1.168
	No-music control	35.55	20	5.568	1.245
Paired Samples Correlations
		N	Correlation	Sig.
Pair 1	Fast Tempo & Slow Tempo	20	0.769	0
Pair 2	Fast Tempo & No-music control	20	0.834	0
Pair 3	Slow Tempo & No-music control	20	0.755	0
Paired Samples Test
		Paired Differences					t	df	Sig. (2-tailed)
		Mean	Std. Deviation	Std. Error Mean	95% Confidence Interval of the Difference
					Lower	Upper
Pair 1	Fast Tempo - Slow Tempo	0.3	3.526	0.788	-1.35	1.95	0.381	19	0.708
Pair 2	Fast Tempo - No-music control	2.1	3.11	0.695	0.644	3.556	3.02	19	0.007
Pair 3	Slow Tempo - No-music control	1.8	3.792	0.848	0.025	3.575	2.123	19	0.047
Paired Samples T-Test
Measure 1		Measure 2	t	df	p	Mean Difference	SE Difference	Cohen's d	SE Cohen's d
Fast Tempo	-	Slow Tempo	0.381	19	0.708	0.3	0.788	0.085	0.152
Fast Tempo	-	No-music Control	3.02	19	0.007	2.1	0.695	0.675	0.143
Slow Tempo	-	No-music Control	2.123	19	0.047	1.8	0.848	0.475	0.165
Note. Student's t-test.
Assumption Checks
Test of Normality (Shapiro-Wilk)
			W	p
Fast Tempo	-	Slow Tempo	0.914	0.075
Fast Tempo	-	No-music Control	0.917	0.088
Slow Tempo	-	No-music Control	0.874	0.014
Note. Significant results suggest a deviation from normality.
Descriptives
	N	Mean	SD	SE	Coefficient of variation
Fast Tempo	20	37.65	5.153	1.152	0.137
Slow Tempo	20	37.35	5.224	1.168	0.14
No-music Control	20	35.55	5.568	1.245	0.157

## Sheet: Unadjusted and adjusted effect 
Unadjusted and adjusted effect sizes (Cohen's d) for hypothesized conditions
Sample size	Unadj.d	Adj.d*	Difference(%)	r	r2	r2*	r*
N = 20	0.675	0.4456	0.339852	0.319779	0.102258	0.0523838	0.228875
N = 20	0.085	#NUM!	#NUM!	0.0424617	0.00180299	-0.0536524	#NUM!
N = 20	0.475	0.0567318	0.880565	0.231072	0.0533945	0.000805272	0.0283773
